# Supplementary material for: Spinal Manipulative Therapy for Acute Neck Pain: A Systematic Review and Meta-Analysis of Randomised Controlled Trials
Source: J Clin Med. 2021 Oct 28;10(21):5011. doi: 10.3390/jcm10215011 (PMC8584283; doi:10.3390/jcm10215011)
Supplement: Supplementary file 1 [file jcm-10-05011-s001.zip]

Archive with 1 entries (1 files):
- jcm-1416769-supplementary.pdf
